# Supplementary material for: CDK9 interacts with a RanGTP–importin-β complex to regulate erythroid enucleation
Source: J Cell Sci. 2026 Apr 9;139(12):jcs264385. doi: 10.1242/jcs.264385 (PMC13091499; doi:10.1242/jcs.264385)
Supplement: Table S1. Complete list of all antibodies and reagents used in this study. Information in this table includes antibody clone identifiers and concentrations used in this study, and whether antibodies have been validated by the supplier, in addition to the company and location of the manufacturer of a [file joces-139-264385-TableS1.xlsx]

## Sheet: Sheet1
Antibody/Reagent	Antibody Clone	Antibody Concentration	Company	Location	Antibody Verification
AZD4573	/	/	Selleck Chemicals	Houston, TX	/
Alexa Fluor 488/568/647 secondary antibodies	/	1:500	Abcam	Cambridge, United Kingdom	/
Bovine serum albumin	/	/	Bovogen	Victoria, Australia	/
CaMK-II antibody	6G9	1:200	Thermo Fisher Scientific	Waltham, MA	Yes - Validated by Supplier
CD44-PE/Cy7	IM7	1:250	BioLegend	San Diego, CA	Yes - Validated by Supplier
CDK9 antibody	F-6	1:200	Santa Cruz Biotechnology	Dallas, TX	Yes - Validated by Supplier
Complete mini protease inhibitor	/	/	Roche	Basel, Switzerland	/
Cyclin T1 antibody	E-3	1:100	Santa Cruz Biotechnology	Dallas, TX	Yes - Validated by Supplier
Cytochalasin D	/	/	Sigma Aldrich	Burlington, MA	/
DAPI	/	/	Abcam	Cambridge, United Kingdom	/
Dexamethasone	/	/	Sigma Aldrich	Burlington, MA	/
Dimethyl sulfoxide	/	/	Sigma Aldrich	Burlington, MA	/
Donkey serum	/	/	Sigma Aldrich	Burlington, MA	/
Doxycycline	/	/	Sigma Aldrich	Burlington, MA	/
Dulbecco's modified Eagle media (DMEM)	/	/	Gibco	Billings, MT	/
Flag antibody	M2	1:1000	Sigma Aldrich	Burlington, MA	Yes - Validated by Supplier
Foetal bovine serum	/	/	Bovogen	Victoria, Australia	/
GAPDH antibody	14C10	1:1000	Cell Signalling Technologies	Danvers, MA	Yes - Validated by Supplier
GFP antibody	9F9.F9	1:200	Abcam	Cambridge, United Kingdom	Yes - Validated by Supplier
GlutaMAX	/	/	Gibco	Billings, MT	/
Heparin-sulfate	/	/	Sigma Aldrich	Burlington, MA	/
HEPES	/	/	Gibco	Billings, MT	/
Hoechst-33342	/	/	Invitrogen	Waltham, MA	/
Holo-transferrin	/	/	Sigma Aldrich	Burlington, MA	/
Human AB serum	/	/	Sigma Aldrich	Burlington, MA	/
Importazole	/	/	Cayman Chemicals	Ann Arbor, MI	/
Importin-β-1 antibody	3E9	1:200	Thermo Fisher Scientific	Waltham, MA	Yes - Validated by Supplier
Insulin (Actrapid)	/	/	Novo Nordisk	Bagsværd, Denmark	/
Iscove's modified Dulbecco's media (IMDM)	/	/	Gibco	Billings, MT	/
KN-62	/	/	Sigma Aldrich	Burlington, MA	/
Minimum essential media-α (MEM-α)	/	/	Gibco	Billings, MT	/
Mouse IgG isotype control	/	/	Thermo Fisher Scientific	Waltham, MA	/
NP-40	/	/	Sigma Aldrich	Burlington, MA	/
NVP-2	/	/	MedChemExpress (MCE)	Monmouth Junction, NJ	/
Paraformaldehyde	/	/	Electron Microscopy Services	Hatfield, PA	/
Penicillin-streptomycin solution	/	/	Gibco	Billings, MT	/
Penicillin-streptomycin-glutamine solution	/	/	Gibco	Billings, MT	/
Phalloidin-Alexa Fluor 568	/	/	Invitrogen	Waltham, MA	/
Phenylhydrazine hydrochloride	/	/	Sigma Aldrich	Burlington, MA	/
Phospho-CDK9 (Thr186) antibody	CDK9 Thr186	1:100	Cell Signalling Technologies	Danvers, MA	Yes - Validated by Supplier
PhosSTOP phosphatase inhibitor	/	/	Roche	Basel, Switzerland	/
ProLong Gold mounting reagent	/	/	Invitrogen	Waltham, MA	/
Propidium iodide	/	/	Invitrogen	Waltham, MA	/
RapidDiff stain	/	/	Australian Biostain	Victoria, Australia	/
Recombinant Human Erythropoietin (hEPO)	/	/	Peprotech	Cranbury, NJ	/
Recombinant Human Interleukin-3 (hIL-3)	/	/	Peprotech	Cranbury, NJ	/
Recombinant Human Stem Cell Factor (hSCF)	/	/	Peprotech	Cranbury, NJ	/
Sodium pyruvate	/	/	Gibco	Billings, MT	/
StemSpan Serum Free Expansion Media (SFEM)	/	/	Stem Cell Technologies	British Columbia, Canada	/
Ter119 antibody	TER119	1:200	BioLegend	San Diego, CA	Yes - Validated by Supplier
Ter119-Alexa Fluor 647 antibody	TER119	1:400	BioLegend	San Diego, CA	Yes - Validated by Supplier
